# Supplementary material for: The trade-off between grain weight and grain number in wheat is explained by the overlapping of the key phases determining these major yield components
Source: Front Plant Sci. 2024 Jun 11;15:1380429. doi: 10.3389/fpls.2024.1380429 (PMC11196766; doi:10.3389/fpls.2024.1380429)
Supplement: Supplementary file 2 [file Table_1.xlsx]

## Sheet: Table S1
Grain position	Group	Line	R2	y1 (Filling rate; lag phase)	y2 (Filling rate; linear phase)	X1 (duration of lag phase; days)	X2 (duration of grain filling; days)	Plateau (Stabilised grain dry weight; mg)
G2	TaExpA6	WTTaExpA6	0.99	0.82	1.77	11.5	40.5	60.7
		TaExpA6	0.99	0.84	1.95	12.4	39.9	64
		p-value	-	ns	*	ns	ns	-
	TaGW2	WTTaGW2	0.99	0.83	1.86	11.6	40.6	63.6
		TaGW2	0.99	0.93	2.16	10.7	40.3	74.1
		p-value	-	ns	**	ns	ns	-
G3	TaExpA6	WTTaExpA6	0.98	0.52	1.53	10.7	40.5	51.3
		TaExpA6	0.99	0.6	1.76	12.4	40.1	56.1
		p-value	-	ns	**	ns	ns	-
	TaGW2	WTTaGW2	0.99	0.47	1.68	10.3	41.1	56.4
		TaGW2	0.99	0.59	2.01	10.9	40.1	65.2
		p-value	-	ns	**	ns	ns	-
Extra sum of squares F test was used for the comparison of the equation parameters between each modified line and its respective WT. Different letters indicate significant effects: *, P < 0.05;
**, P < 0.01; ns, not significant.
